# Supplementary material for: Wnt/β-catenin pathway transactivates microRNA-150 that promotes EMT of colorectal cancer cells by suppressing CREB signaling
Source: Oncotarget. 2016 Jun 7;7(27):42513–26. doi: 10.18632/oncotarget.9893 (PMC5173152; doi:10.18632/oncotarget.9893)
Supplement: Supplementary file 2 [file oncotarget-07-42513-s002.xlsx]

## Sheet: Supplementary Table S1
Supplementary Table S1: Primers used for vectors construction
Primer	Sequences(5’-3’)
pcDNA3-β-catenin mutation
Anchor F1	CAGCAAAAGCCCGAGCGACCTTCGCTTGGTACCGAGCTCGGATCCGTG
Anchor R1	CTGGAATTCTTTCTAACCTCACTTGC CGGCTAAGGCACGCGCCACTTTT
MutSer33-37	TCTTACCTGGACTATGGAATCCATGCTGGTGCCACTACCACAGC
Overexpression vectors
pcDNA3-dnTCF4 forward	CCGGAATTCATGGAAAACTCCTCGGCAGAGAGG
pcDNA3-dnTCF4 reverse	CGCGGATCCCTACTCCAAGGACTTGGTGACGAGC
pcDNA3-CREB1 forward	CCCAAGCTTATGACCATGGAATCTGGAG
pcDNA3-CREB1 reverse	GGAATTCTTAATCTGATTTGTGGCAGT
pcDNA6.2-miR-150 forward	CGCGGATCCAGCATAGGGTGGAGTGGGTGTG
pcDNA6.2-miR-150 reverse	CCGCTCGAGCCGCAGCAGAGATGGGAGTACA
pLSNCG-miR-150 forward	CGCGGATCCAGCATAGGGTGGAGTGGGTGTG
pLSNCG-miR-150 forward	CCGCTCGAGCCGCAGCAGAGATGGGAGTACA
miR-150 promoter assay vectors
pGL4.11-F1	CCGCTCGAGTGGGTATAAGGCAGGGACT
pGL4.11-F2	CCGCTCGAGCCCACTTCCTCTGGCAG
pGL4.11-F3	CCGCTCGAGCCCTTGCTGGTTCTCTACTG
pGL4.11-F4	CCGCTCGAGGGCGACAGAGCAAGAATCT
pGL4.11-F5	CCGCTCGAGGGCCGCAATACAAGATAATCA
pGL4.11-R	CCCAAGCTTGGTACAAGGGTTGGGAGACAGG
pGL4.11-F3/R TBE mutation
Anchor-F	CAGCAAAAGCCCGAGCGACCTTCGGTACCTGAGCTCGCTAGCCTCGAG
Anchor R	TACCAAGCTTGGCAATCCGGTACTGCGGCTAAGGCACGCGCCACTTTT
TBE-Mut	CTGCCCCTTCCTGCCTCACGGTGCAAGGCCCCACTTCCTCTG
Oligonucleotides Used for Cloning miR-150-5p targets motif to psiCHECK-2
EP300-WT forward	TCGAGGACATACACTAGAGACACCTTGTAGTATTTTGGGAGCAAAAAAATTATTTTGC
EP300-WT reverse	GGCCGCAAAATAATTTTTTTGCTCCCAAAATACTACAAGGTGTCTCTAGTGTATGTCC
EP300-Mut forward	TCGAGGACATACACTAGAGACACCTTGTAGTATTTGCGCACCAAAAAAATTATTTTGC
EP300-Mut reverse	GGCCGCAAAATAATTTTTTTGGTGCGCAAATACTACAAGGTGTCTCTAGTGTATGTCC
CREB1-WT1 forward	TCGAGGAAGTAATAATTTGTTTACTTGTAAATTGATGGGAGAAATGAGGAAAAGAAGC
CREB1-WT1 reverse	GGCCGCTTCTTTTCCTCATTTCTCCCATCAATTTACAAGTAAACAAATTATTACTTCC
CREB1-Mut1 forward	TCGAGGAAGTAATAATTTGTTTACTTGTAAATTGAACCCTCTAATGAGGAAAAGAAGC
CREB1-Mut1 reverse	GGCCGCTTCTTTTCCTCATTAGAGGGTTCAATTTACAAGTAAACAAATTATTACTTCC
CREB1-WT2 forward	TCGAGAGTTGTACAAAGCACAACTAGAACTTTTTGTTGGGAGGCTTACATACATCTGC
CREB1-WT2 reverse	GGCCGCAGATGTATGTAAGCCTCCCAACAAAAAGTTCTAGTTGTGCTTTGTACAACTC
CREB1-Mut2 forward	TCGAGAGTTGTACAAAGCACAACTAGAACTTTTTGAACCCTCGCTTACATACATCTGC
CREB1-Mut2 reverse	GGCCGCAGATGTATGTAAGCGAGGGTTCAAAAAGTTCTAGTTGTGCTTTGTACAACTC
CREB1-WT3 forward	TCGAGTTGGCCAAGTGAAATGATCTATCATTGTGTTTGGGAGGTTTTATTTTCTTAGC
CREB1-WT3 reverse	GGCCGCTAAGAAAATAAAACCTCCCAAACACAATGATAGATCATTTCACTTGGCCAAC
CREB1-Mut3 forward	TCGAGTTGGCCAAGTGAAATGATCTATCATTGTGTAACCCTCGTTTTATTTTCTTAGC
CREB1-Mut3 reverse	GGCCGCTTGGCCAAGTGAAATGATCTATCATTGTGTAACCCTCGTTTTATTTTCTTAC
Oligonucleotides Used in the construction of PX462-C1C2
sgRNA-C1-F	caccGCTATTAAATTCCATACCTGT
sgRNA-C1-R	aaacACAGGTATGGAATTTAATAGC
sgRNA-C2-F	caccGAAAGATGTGGAGGAAGTCTT
sgRNA-C2-R	aaacAAGACTTCCTCCACATCTTTC
dualsgRNA-CF	TGCTCTAGAGAGGGCCTATTTCCCATG
dualsgRNA-CR	CGGGGTACCGCCATTTGTCTGCAGAAT
