# Supplementary material for: Wnt/β-catenin pathway transactivates microRNA-150 that promotes EMT of colorectal cancer cells by suppressing CREB signaling
Source: Oncotarget. 2016 Jun 7;7(27):42513–26. doi: 10.18632/oncotarget.9893 (PMC5173152; doi:10.18632/oncotarget.9893)
Supplement: Supplementary file 3 [file oncotarget-07-42513-s003.xlsx]

## Sheet: Supplementary Table S2
Supplementary Table S2: Primers used for reverse transcription and real-time PCR
Primer	Sequence(5’-3’)
miRNA qRT-PCR primer
miR-150-5p RT	CTCAACTGGTGTCGTGGAGTCGGCAATTCAGTTGAGCACTGGTA
miR-150-5p forward	TCGCCTCTCCCAACCCTTGTA
miR-371a-5p RT	CTCAACTGGTGTCGTGGAGTCGGCAATTCAGTTGAGCAGTGCCCC
miR-371a-5p forward	TCGCCGAACTCAAACTGTGGG
miR-372 RT	CTCAACTGGTGTCGTGGAGTCGGCAATTCAGTTGAGCACGCTCAA
miR-372 forward	TCGACAAAGTGCTGCGACATTT
miR-373-3p RT	CTCAACTGGTGTCGTGGAGTCGGCAATTCAGTTGAGCACACCCCA
miR-373-3p forward	TCGACGAAGTGCTTCGATTTTG
miR-142-5p RT	CTCAACTGGTGTCGTGGAGTCGGCAATTCAGTTGAGTCCATAAA
miR-142-5p forward	TCGCCGATGTAGTGTTTCCTACTT
miR-146a-5p RT	CTCAACTGGTGTCGTGGAGTCGGCAATTCAGTTGAGAACCCATG
miR-146a-5p forward	TCGCCGATGAGAACTGAATTCCA
miR-146b-5p RT	CTCAACTGGTGTCGTGGAGTCGGCAATTCAGTTGAGAGCCTATG
miR-146b-5p forward	TCGCCGATGAGAACTGAATTCCA
miR-199a-3p RT	CTCAACTGGTGTCGTGGAGTCGGCAATTCAGTTGAGTAACCAAT
miR-199a-3p forward	TCGCCGACAGTAGTCTGCACAT
miR-199a-5p RT	CTCAACTGGTGTCGTGGAGTCGGCAATTCAGTTGAGGAACAGGT
miR-199a-5p forward	TCGACCCCAGTGTTCAGACTAC
miR-139-5p RT	CTCAACTGGTGTCGTGGAGTCGGCAATTCAGTTGAGCTGGAGAC
miR-139-5p forward	TCGCCTCTACAGTGCACGTGT
miR-34c-5p RT	CTCAACTGGTGTCGTGGAGTCGGCAATTCAGTTGAGGCAATCAG
miR-34c-5p forward	TCGCCAGGCAGTGTAGTTAGCT
miR-132-3p RT	CTCAACTGGTGTCGTGGAGTCGGCAATTCAGTTGAGCGACCATG
miR-132-3p forward	TCGCCGTAACAGTCTACAGCCA
miR-22-3p RT	CTCAACTGGTGTCGTGGAGTCGGCAATTCAGTTGAGACAGTTCT
miR-22-3p forward	TCGCCAAGCTGCCAGTTGAAG
U6 RT	TTCACGAATTTGCGTGTCAT
U6 forward	CGCTTCGGCAGCACATATAC
U6 reverse	TTCACGAATTTGCGTGTCAT
Universe reverse primer	CTCAACTGGTGTCGTGGAGTCGGC
mRNA qRT-PCR primer
pri-mir-150 forward	TCCCTGTACTCCCATCTC
pri-mir-150 reverse	CGCACCAGAGGATATGTG
β-catenin forward	GAGCCTGCCATCTGTGCTCT
β-catenin reverse	ACGCAAAGGTGCATGATTTG
LEF1 forward	CGGGTACATAATGATGCCAA
LEF1 reverse	TCACTGTAAGTGATGAGGGGG
Axin2 forward	GTCCAGCAAAACTCTGAGGG
Axin2 reverse	CTGGTGCAAAGACATAGCCA
E-cadherin forward	ACAGGGAGGATTTTGAGCAC
E-cadherin reverse	CACATCAGACAGGATCAGCA
ZO-1 forward	ACAGCAATGGAGGAAACAGC
ZO-1 reverse	CCCCACTCTGAAAATGAGGA
Vimentin forward	TACCAAGACCTGCTCAATGT
Vimentin reverse	TGAGTGGGTATCAACCAGAG
EP300 forward	GCGGCCTAAACTCTCATCTC
EP300 reverse	TCTGGTAAGTCGTGCTCCAA
CREB1 forward	AAGCTGAAAGTCAACAAATGACAGTT
CREB1 reverse	TGAACTGTCTGCCCATTGG
c-fos forward	CCGGGGATAGCCTCTCTTAC
c-fos reverse	TGGTCGAGATGGCAGTGAC
GAPDH forward	CCATGGGGAAGGTGAAGGTC
GAPDH reverse	GAAGGGGTCATTGATGGCAAC
