# Supplementary material for: Wnt/β-catenin pathway transactivates microRNA-150 that promotes EMT of colorectal cancer cells by suppressing CREB signaling
Source: Oncotarget. 2016 Jun 7;7(27):42513–26. doi: 10.18632/oncotarget.9893 (PMC5173152; doi:10.18632/oncotarget.9893)
Supplement: Supplementary file 4 [file oncotarget-07-42513-s004.xlsx]

## Sheet: Supplementary Table S3
Supplementary Table S3: Primers used for 5’RACE and 3’RACE
Primer	Sequence(5’-3’)
5’RACE-special RT-primer-1	GCGAGAGGCAGGTACAATAGAA
5’RACE-special RT-primer-2	TGGAGCCTGTTCAGTGGTA
5’RACE-outer	GAGGATATGTGGGACCCGAAGG
5’RACE-innner	GGTACAAGGGTTGGGAGACAGG
3’RACE-outer	TCCCTGTACTCCCATCTC
3’RACE-inner	CCTTCGGGTCCCACATATCCT
