# Supplementary material for: Wnt/β-catenin pathway transactivates microRNA-150 that promotes EMT of colorectal cancer cells by suppressing CREB signaling
Source: Oncotarget. 2016 Jun 7;7(27):42513–26. doi: 10.18632/oncotarget.9893 (PMC5173152; doi:10.18632/oncotarget.9893)
Supplement: Supplementary file 5 [file oncotarget-07-42513-s005.xlsx]

## Sheet: Supplementary Table S4
Supplementary Table S4: Primers used for ChIP
Primer	Sequence(5’-3’)
ChIP-TBE forward	CCTTGCTGGTTCTCTACTGCC
ChIP-TBE reverse	CCAGTCCCTGCCTTATACCC
ChIP-SP5 forward	GGGTCTCCAGGCGGCAAG
ChIP-SP5 reverse	AGCGAAAGCAAATCCTTTGAATCC
ChIP-Myo forward	AAGTTTGACAAGTTCAAGCACCTG
ChIP-Myo reverse	TGGCACCATGCTTCTTTAAGTC
