# Supplementary material for: Wnt/β-catenin pathway transactivates microRNA-150 that promotes EMT of colorectal cancer cells by suppressing CREB signaling
Source: Oncotarget. 2016 Jun 7;7(27):42513–26. doi: 10.18632/oncotarget.9893 (PMC5173152; doi:10.18632/oncotarget.9893)
Supplement: Supplementary file 6 [file oncotarget-07-42513-s006.xlsx]

## Sheet: Supplementary Table S4
Supplementary Table S4: DNA oligonucleotides used for EMSA
Oligonucleotides	Sequence(5’-3’)
TBE-WF	CTGCCCTCTTTGATGCGGCCC
TBE-WR	GGGCCGCATCAAAGAGGGCAG
TBE-MF	CTGCCTCACGGTGCAAGGCCC
TBE-MR	GGGCCTTGCACCGTGAGGCAG
