# Supplementary material for: Wnt/β-catenin pathway transactivates microRNA-150 that promotes EMT of colorectal cancer cells by suppressing CREB signaling
Source: Oncotarget. 2016 Jun 7;7(27):42513–26. doi: 10.18632/oncotarget.9893 (PMC5173152; doi:10.18632/oncotarget.9893)
Supplement: Supplementary file 7 [file oncotarget-07-42513-s007.xlsx]

## Sheet: Supplementary Table S5
Supplementary Table S5: miRNA list for Human and mouse conserved miRNA qPCR array
miRNA
let-7a-5p
let-7b-5p
let-7c-5p
let-7d-5p
let-7e-5p
let-7f-5p
let-7g-5p
let-7i-5p
miR-100-5p
miR-101-3p
miR-103a-3p
miR-106b-5p
miR-107
miR-10a-5p
miR-150-5p
miR-122-5p
miR-124-3p
miR-125a-5p
miR-125b-5p
miR-126-3p
miR-126-5p
miR-146b-5p
miR-127-5p
miR-128-3p
miR-129-2-3p
miR-129-5p
miR-1298-5p
miR-130a-3p
miR-130b-3p
miR-146a-5p
miR-133a-3p
miR-133b
miR-134-5p
miR-135a-5p
miR-135b-5p
miR-136-5p
miR-142-3p
miR-138-5p
miR-139-5p
miR-140-3p
miR-141-3p
miR-486-5p
miR-143-3p
miR-144-3p
miR-145-5p
miR-199a-5p
miR-153-3p
miR-147b
miR-148a-3p
miR-132-3p
miR-149-5p
miR-34b-5p
miR-151a-5p
miR-152-3p
miR-367-3p
miR-154-3p
miR-15a-5p
miR-15b-5p
miR-16-5p
miR-17-5p
miR-181a-5p
miR-181b-5p
miR-181c-5p
miR-181d-5p
miR-183-5p
miR-184
miR-185-5p
miR-186-5p
miR-187-3p
miR-188-5p
miR-18a-5p
miR-190a-5p
miR-190b
miR-191-5p
miR-192-5p
miR-193a-3p
miR-194-5p
miR-195-5p
miR-196a-5p
miR-196b-5p
miR-199a-3p
miR-374b-5p
miR-19a-3p
miR-19b-3p
miR-1-3p
miR-200a-3p
miR-200b-3p
miR-200c-3p
miR-203a-3p
miR-204-5p
miR-205-5p
miR-206
miR-208a-3p
miR-302b-3p
miR-20a-5p
miR-20b-5p
miR-302a-3p
miR-212-5p
miR-214-5p
miR-21-5p
miR-216a-5p
miR-216b-5p
miR-218-5p
miR-219a-2-3p
miR-219a-5p
miR-34c-5p
miR-222-3p
miR-223-3p
miR-22-3p
miR-23a-3p
miR-23b-3p
miR-24-3p
miR-25-3p
miR-26a-5p
miR-26b-5p
miR-27a-3p
miR-27b-3p
miR-28-5p
miR-296-3p
miR-302d-3p
miR-323a-3p
miR-29a-3p
miR-29b-3p
miR-29c-3p
miR-301a-3p
miR-496
miR-210-3p
miR-539-5p
miR-30a-5p
miR-30b-5p
miR-30c-5p
miR-30d-5p
miR-30e-5p
miR-543
miR-320a
miR-411-5p
miR-324-5p
miR-32-5p
miR-328-3p
miR-330-5p
miR-331-3p
miR-335-5p
miR-495-3p
miR-296-5p
miR-338-5p
miR-339-5p
miR-340-5p
miR-342-3p
miR-34a-5p
miR-338-3p
miR-10b-5p
miR-361-5p
miR-363-3p
miR-365b-3p
miR-33a-5p
miR-369-3p
miR-221-3p
miR-370-3p
miR-381-3p
miR-375
miR-377-3p
miR-378a-3p
miR-379-3p
miR-127-3p
miR-148b-3p
miR-208b-3p
miR-409-3p
miR-409-5p
miR-379-5p
miR-382-5p
miR-299-5p
miR-421
miR-423-3p
miR-423-5p
miR-425-5p
miR-431-5p
miR-433-3p
miR-449a
miR-450a-5p
miR-451a
miR-455-5p
miR-485-5p
miR-486-5p
miR-487b-3p
miR-494-3p
miR-411-3p
miR-410-3p
miR-499a-5p
miR-532-3p
miR-532-5p
miR-137
miR-542-3p
miR-369-5p
miR-551b-3p
miR-615-3p
miR-652-3p
miR-671-5p
miR-708-5p
miR-744-5p
miR-7-5p
miR-873-5p
miR-874-3p
miR-875-5p
miR-877-5p
miR-92b-3p
miR-93-5p
miR-9-3p
miR-9-5p
miR-96-5p
miR-98-5p
miR-99a-5p
miR-99b-5p
